# Supplementary material for: Functional Analysis and Tissue-Specific Expression of Calcitonin and CGRP with RAMP-Modulated Receptors CTR and CLR in Chickens
Source: Animals (Basel). 2024 Mar 30;14(7):1058. doi: 10.3390/ani14071058 (PMC11010885; doi:10.3390/ani14071058)
Supplement: Supplementary file 1 [file animals-14-01058-s001.zip]

Archive with 1 entries (1 files):
- animals-2905275-supplementary.pdf
